# Supplementary material for: A low molecular weight dextran sulphate, ILB®, for the treatment of amyotrophic lateral sclerosis (ALS): An open-label, single-arm, single-centre, phase II trial
Source: PLoS One. 2024 Jul 11;19(7):e0291285. doi: 10.1371/journal.pone.0291285 (PMC11239073; doi:10.1371/journal.pone.0291285)
Supplement: S1 Dataset — The dataset for those analyses presented within this manuscript. (XLSX) [file pone.0291285.s010.xlsx]

## Sheet: Baseline Characteristics
Patient Treatment			Baseline Characteristic
Number of treatment weeks	Number of treatment administrations	Patient included in per protocol population	Sex	Age (years)	Time from ALS diagnosis to trial entry (months)	Time from ALS symptom onset to trial entry (months)	Family history of motor neuron disease	Family history of fronto-temporal dementia	Forced vital capacity (%)	Sniff nasal inspiratory pressure (cmH2O)	ALSFRS-R score	ALSAQ40 Summary Index	Current smoker	Previous smokera	Riluzole use	Reason for Riluzole discontinuationb
38	38	Yes	Male	65	5.3	22.7319	No	No	78	58	38	30.62	Yes	-	Prior to but not at the point of screening	To join trial
38	37	Yes	Male	77	2.83849	10.0986	No	No	76	71	38	34.38	No	Yes	Prior to but not at the point of screening	To join trial
36	35	Yes	Male	44	3.41935	11.2567	No	No	96	83.67	44	24.38	No	Yes	Never	-
36	34	No	Female	51	18	44.2567	No	No	67	81.67	29	38.75	No	No	Prior to but not at the point of screening	Unknown
35	35	Yes	Female	50	3.74194	25.3212	No	No	95	57.67	41	23.12	No	Yes	Prior to but not at the point of screening	To join trial
24	24	No	Male	57	11.0667	26.3653	No	No	69	37.67	42	20.62	No	No	Prior to but not at the point of screening	To join trial
22	21	No	Female	64	1.61208	18.2567	No	No	112	66.33	38	23.75	No	No	Never	-
21	21	Yes	Male	55	4.12886	28.2567	No	No	83	61	38	35.62	No	Yes	At screening	To join trial
10	7	No	Female	58	12.2	32.4	Yes	No	72	55	35	36.88	No	No	Never	-
6	6	Yes	Male	60	4.68966	10.2069	No	No	122	89.33	44	20	No	No	Prior to but not at the point of screening	To join trial
4	4	Yes	Male	57	12.9333	19.4138	No	No	62	46	36	23.12	No	No	Prior to but not at the point of screening	To join trial
a of those 10 patients reported as not a current smoker.
b of those 8 patients reported as having ever been prescribed Riluzole.

## Sheet: ALSFRS-R
Patient Treatment			ALSFRS-R Score (weeks following trial enrolment)
Number of treatment weeks	Number of treatment administrations	Patient included in per protocol population	-4	-3.86	-3.71	-3.14	-3	-2.86	-2	-0.14	0	0.14	0.29	0.57	0.86	1	1.14	1.29	1.86	2	2.14	2.29	2.86	3	3.14	3.29	3.86	4	4.14	4.29	4.86	5	5.14	5.29	5.86	6	6.14	6.29	6.86	7	7.14	7.29	7.86	8	8.14	8.29	8.86	9	9.14
38	38	Yes			38								39					37				39				38				38				38				38				38				38
38	37	Yes					38									34				36				35				36				38				36				36				37				38
36	35	Yes		44								44					43				43				43				43				43				43				43				43				43
36	34	No						29				29									32				32				31				31				31				31				31				31
35	35	Yes				41									39				39				39				39				39				39				39				39				39
24	24	No					42									40								39				41				40				38				36					36			36
22	21	No		38								38					38				38				39				39								37				37				37
21	21	Yes		38								40					39				40				38				37				37				38				37				38
10	7	No							35			33					34				34				32																33				35				33
6	6	Yes								42				44	44				44				43				43				42
4	4	Yes	36								40					38				38				37
[truncated: 38 more columns]

## Sheet: ALSAQ-40
Patient Treatment			ALS-AQ40 Summary Index (weeks post registration)
Number of treatment weeks	Number of treatment administrations	Patient included in per protocol population	-4	-3.86	-3.71	-3.14	-3	-2.86	-2	-0.14	0	0.14	0.29	0.57	0.86	1	1.14	1.29	1.86	2	2.14	2.29	2.86	3	3.14	3.29	3.86	4	4.14	4.29	4.86	5	5.14	5.29	5.86	6	6.14	6.29	6.86	7	7.14	7.29	7.86	8	8.14	8.29	8.86	9	9.14
38	38	Yes			30.62								30.62					30.62				34.38				36.25				32.5				31.25				30				29.38				35
38	37	Yes					34.38									41.25				37.5				36.25				28.12				29.38				29.38				28.75				28.75				31.88
36	35	Yes		24.38								24.38					25.62				26.88				30				28.12				28.12				28.12				27.5				28.12				30
36	34	No						38.75				38.12									31.88				31.25				20				24.38				16.88				13.12				13.12				12.5
35	35	Yes				23.12									30				26.25				20.62				21.88				20				18.75				18.75				22.5				20.62
24	24	No					20.62									23.75								13.12				12.5				15				21.88				21.25					20.62			22.5
22	21	No		23.75								15.62					13.12				13.75				13.75				13.75								15.62				16.88				10.62
21	21	Yes		35.62								33.75					26.88				31.88				29.38				32.5				30.62				26.25				28.75				33.75
10	7	No							36.88			41.88					55				47.5				45																56.25				52.5				53.12
6	6	Yes								23.12				20	15.62				15				16.25				21.25				20.62
4	4	Yes	23.12								33.75					34.38				35				36.88
[truncated: 38 more columns]

## Sheet: ILB
Patient Treatment			Concentration of ILB® (ug/ml) (hours post-ILB® administration)
Number of treatment weeks	Number of treatment administrations	Patient included in per protocol population	0	0.5	1	2	2.5	3	4	6
38	38	Yes
38	37	Yes
36	35	Yes	0	3.30317	4.41092	4.99232	4.97098	4.52155	4.0176	3.0452
36	34	No	0	4.2564	4.92492	7.02107	6.60952	5.27927	4.57668	4.29323
35	35	Yes
24	24	No	0	2.8363	4.16947	3.71115	3.44402	5.20625	3.62295	4.11965
22	21	No
21	21	Yes		3.34095	5.20723	6.40083	7.00738	6.57138	4.83268	2.62225
10	7	No
6	6	Yes	0	2.33335	3.49092	4.22782	4.73523	4.16412	4.53582	3.6265
4	4	Yes	0	6.28423	6.93907	7.03387	7.1979	6.66767	6.97725	4.5948

## Sheet: HGF
Patient Treatment			Concentration of HGF (pg/ml) (hours post-ILB® administration)
Number of treatment weeks	Number of treatment administrations	Patient included in per protocol population	0	0.5	1	2	2.5	3	4
38	38	Yes
38	37	Yes
36	35	Yes	0	19118.3	34963.3	41101	37875.2	40730.9	40035
36	34	No	0	41025.3	60247.2	64415.5	59422.1	43003.8	49989.7
35	35	Yes
24	24	No	0	15231.2	30424.4	42616.6	43411.7	48461.9	43208.8
22	21	No
21	21	Yes	0	32330.8	54311.5	64830.6	64349.4	60213.8	50179.1
10	7	No
6	6	Yes	0	9312.86	18510.3	26616.8	31425.7	30973.6	30329.4
4	4	Yes		42316.8	67258.2	67683	65803.7	61807.3	52165

## Sheet: p75ECD
Patient Treatment			Concentration of p75ECD (ng/mmol creatine) (weeks following trial enrolment)
Number of treatment weeks	Number of treatment administrations	Patient included in per protocol population	0	0.14	0.86	1	2.29	3.86	4.14	4.29	4.86	5	10.14	10.86	11	11.29	12	17.29	20	23	23.86	32.86	33	34.86	35.71
38	38	Yes					6.5312			4.14						3.55		6.50435					3.07965
38	37	Yes				5.58						7.84516					11.6333		7.37574			11.5332		2.37677	2.75116
36	35	Yes		1.67088					2.02				0.71							1.05036
36	34	No		3.67					2.967				3.28							6.34738
35	35	Yes			3.91						4.18908			2.65							2.93327
24	24	No				2.98475						7.02389			4.94876						5.49141
22	21	No		8.06582					7.43059
21	21	Yes		2.86639					3.08598
10	7	No		3.61834
6	6	Yes	0.969064					1.17242
4	4	Yes

## Sheet: NfL
Patient Treatment			Concentration of NfL (ng/L) (weeks following trial enrolment)
Number of treatment weeks	Number of treatment administrations	Patient included in per protocol population	0	0.14	0.29	0.86	1	3.86	4.14	4.29	4.86	5	10.14	10.86	11	11.14	11.29	12	17.29	20	23	23.86	30.14	32.86	33	34.86	35.71	46.14	48.86
38	38	Yes			16					13							14		18				14		29			18
38	37	Yes					24					21						24		22				24		26	29		27
36	35	Yes		37					33				34								49
36	34	No		65					54				65								62
35	35	Yes				53					50			49								46
24	24	No					40					38			41							35
22	21	No		55					51				56
21	21	Yes		26					24				22
10	7	No		61												68
6	6	Yes	44					41
4	4	Yes	45
